# Supplementary material for: Chronic hyperglycemia and intracranial meningiomas
Source: BMC Cancer. 2024 Apr 17;24:488. doi: 10.1186/s12885-024-12243-4 (PMC11022447; doi:10.1186/s12885-024-12243-4)
Supplement: Supplementary file 1 — Supplementary Material 1 [file 12885_2024_12243_MOESM1_ESM.xlsx]

## Sheet: Sheet1
Patient No	City	Sex	Age (years)	Weight (kg)	Height (cm)	BMI (kg/m2)	Hba1c (%)	DM (type I/ type II)	Location	WHO grade	Histological Subtype	Ki67 (%)
1	Z	m	63	108	200	27	11.2	II	P sin.	2	MT	20
2	S	f	75	84	168	29.7619	9.3	I	F dex.	1	MT	1
3	M	f	81	65	150	28.8889	8.1	II	parasag. sin.	1	transit.	5
4	M	f	62	75	164	27.8852	7.7	II	F sin.	2	atyp.	4
5	M	m	67	63	169	22.0581	7.2	II	F dex.	1	MT	12
6	Z	f	69	82	165	30.1194	6.9	/	TPO sin.	2	MT	35
7	Z	f	75	63	158	25.2363	6.5	/	FT dex.	1	psam./fibromat.	0
8	S	f	69	80	168	28.3447	6.5	II	FP dex.	1	atyp.	15
9	Z	f	59	74	163	27.852	6.5	II	ventr. lat. dex.	2	MT	11
10	Z	f	58	74	160	28.9062	6.4	/	F dex.	2	MT	24
11	Z	m	68	75	185	21.9138	6.3	/	PO dex.	1	MT/angio.	3
12	Z	f	66	57	162	21.7193	6.3	/	P sin.	2	MT	16
13	Z	f	71	82	167	29.4023	6.2	/	suprasellar	1	MT	2
14	Z	f	60	80	162	30.4832	6.2	/	sph. rdg. sin.	1	MT/psam.	1
15	Z	m	70	84	170	29.0657	6.2	/	P sin.	1	MT	5
16	Z	f	65	76	164	28.257	6.1	/	FP sin.	1	MT	6
17	M	f	76	68	170	23.5294	6.1	/	F sin,	2	atyp.	40
18	Z	f	62	78	162	29.7211	6.1	/	PCA dex.	2	MT/ psam.	20
19	Z	f	68	70	161	27.0051	6.1	/	FP dex.	2	MT	10
20	Z	f	60	77	160	30.0781	6,0	/	F basal. bil.	1	MT	15
21	S	f	62	71	170	24.5675	6,0	/	FT dex.	2	transit.	7
22	S	f	57	66	170	22.8374	6,0	/	post. fossa sin.	1	MT	1
23	M	f	76	85	161	32.7919	6,0	/	post. fossa sin.	1	MT	3
24	Z	f	48	106	165	38.9348	6,0	/	FP sin.	2	MT	7
25	Z	m	84	75	181	22.8931	6,0	/	P sin.	1	MT/fibromat.	1
26	Z	f	79	63	160	24.6094	6,0	/	P dex.	1	MT	6
27	Z	f	69	80	175	26.1224	6,0	/	O dex.	1	MT	10
28	Z	f	59	90	177	28.7274	5.9	II	P sin.	1	MT/fibr/psam.	15
29	M	f	65	78	154	32.8892	5.9	/	FT dex.	1	transit.	2
30	Z	m	80	79	176	25.5036	5.9	/	F sin.	2	MT/psam.	12
31	Z	f	66	89	174	29.3962	5.9	/	F basal. bil.	1	MT/psam.	3
32	S	m	65	82	183	24.4857	5.9	II	F sin.	2	atyp.	5
33	S	f	60	110	165	40.404	5.9	/	F bill.	1	MT	1
34	Z	f	36	80	168	28.3447	5.9	/	cerebellum sin.	1	MT	3
35	S	f	73	70	162	26.6728	5.8	/	FT dex.	1	transit.	3
36	M	m	73	64	170	22.1453	5.8	/	FP bil.	1	transit.	2
37	M	f	67	66	161	25.462	5.8	/	F basal. sin.	1	metapl./MT	10
38	M	m	70	70	170	24.2215	5.8	/	F sin.	1	transit.	2
39	M	f	50	63	149	28.3771	5.8	/	P dex.	1	MT	15
40	Z	f	48	112	164	41.6419	5.8	/	P dex.	1	MT/microcyst.	1
41	Z	f	42	100	175	32.6531	5.8	/	FTP dex.	1	MT/fibromat./psam.	25
42	Z	f	61	64	174	21.1389	5.7	/	F dex.	1	MT/fibr/psam.	20
43	Z	f	57	75	175	24.4898	5.7	/	FT sin.	2	MT	20
44	Z	m	61	108	185	31.5559	5.7	/	F basal. sin.	1	MT/ psam.	2
45	Z	f	76	60	155	24.974	5.7	/	F dex.	1	MT/psam.	3
46	S	m	60	105	178	33.1398	5.7	/	F parasag. dex.	1	MT	12
47	M	f	68	87	163	32.7449	5.7	/	Tub. sell.	1	transit.	2
48	S	f	73	68	170	23.5294	5.7	/	F dex.	1	secret.	1
49	Z	f	61	67	165	24.6097	5.7	/	CCJ	1	MT/secret.	5
50	Z	f	57	60	158	24.0346	5.7	/	sph. rdg. dex.	1	MT/fibromat.	2
51	Z	f	68	65	156	26.7094	5.7	/	T dex.	1	MT/psam.	20
52	Z	f	69	70	160	27.3438	5.7	/	O dex.	1	MT	5
53	Z	f	65	95	165	34.8944	5.7	/	F basal. bil.	2	MT	7
54	S	f	53	65	170	22.4913	5.6	I	TP dex.	1	microcyst.	10
55	M	m	53	105	193	28.1887	5.6	/	F sin.	1	MT	3
56	Z	f	53	75	159	29.6665	5.6	/	F sin.	2	MT	10
57	Z	f	57	85	168	30.1162	5.5	/	TP dex.	1	MT	15
58	M	m	50	83	174	27.4145	5.5	II	parasag. dex.	1	angio.	2
59	M	f	60	63	158	25.2363	5.5	/	T sin.	1	MT	3
60	Z	m	67	70	188	19.8053	5.5	/	CCJ	1	angio.	14
61	Z	f	74	71	163	26.7229	5.4	/	FP dex.	2	MT	30
62	M	f	44	105	170	36.3322	5.4	/	cerebellum dex.	1	transit.	5
63	Z	f	63	75	170	25.9516	5.4	/	F dex.	1	angio./microcyst.	15
64	Z	f	61	71	164	26.398	5.3	/	P sin.	1	MT/ psam.	12
65	Z	f	52	77	160	30.0781	5.3	/	FTP dex.	1	MT	5
66	Z	m	59	86	168	30.4705	5.2	/	plan. sphen. dex.	1	MT/angio.	5
67	Z	f	74	78	164	29.0006	5.2	/	F basal. dex.	1	MT	3
68	Z	f	45	68	163	25.5937	5.1	/	TP dex.	1	MT/psam.	10
69	M	f	43	60	165	22.0386	5.1	/	T sin.	1	transit.	5
70	Z	m	38	120	183	35.8327	5.1	/	F basal. bil.	1	MT	10
71	Z	f	65	60	155	24.974	5.1	/	F sin.	2	MT/fibromat./psam.	15
Table shows the 71 patients whose data were analyzed in the study. They are listed in descending order, depending on their HbA1c value. Referent values of HbA1c are neither age- nor sex-dependent and are set from 4.6% - 6.0%. A previous diagnosis of diabetes was added based on the anesthesiologist preoperative report, and marked in bold. Elevated levels of HbA1c are also marked in bold, and with …
